# Supplementary material for: Spatial disinfection potential of slightly acidic electrolyzed water
Source: PLoS One. 2021 Jul 2;16(7):e0253595. doi: 10.1371/journal.pone.0253595 (PMC8253431; doi:10.1371/journal.pone.0253595)
Supplement: S1 File — (XLSX) [file pone.0253595.s001.xlsx]

## Sheet: Sheet1
Pure culture (Fig. 1)
Unit: CFU/mL
Bacillus cereus	Time [sec]	0	15	60	900
IFO 13494	SAEW	1300000	430000	77000	10
		960000	910000	102000	1
		520000	570000	61000	12
	SAEW Average	926667	636667	80000	7.66667
	Standard Error	225783	142517	11930.4	3.38296
	DW	1240000	760000	660000	260000
		650000	800000	950000	840000
		790000	1150000	1030000	670000
	DW Average	893333	903333	880000	590000
	Standard Error	177983	123873	112398	172143
	Log SAEW	5.96692	5.80391	4.90309	0.884607
	Log DW	5.95101	5.95585	5.94448	5.77085
	Difference	-0.01591	0.151936	1.04139	4.88625
Bacillus subtilis	Time [sec]	0	15	60	900
NBRC 3134	SAEW	350000	480000	620000	5
		750000	540000	420000	1
		570000	420000	220000	13
	SAEW Average	556667	480000	420000	6.33333
	Standard Error	115662	34641	115470	3.52767
	DW	240000	770000	420000	470000
		520000	430000	530000	787000
		890000	510000	680000	500000
	DW Average	550000	570000	543333	585667
	Standard Error	188237	102632	75351	101038
	Log SAEW	5.7456	5.68124	5.62325	0.801632
	Log DW	5.74036	5.75587	5.73507	5.76765
	Difference	-0.00523253	0.0746336	0.111817	4.96602
Escherichia coli (O157:H7)	Time [sec]	0	15	60	900
ATCC 43895	SAEW	240000	1	1	1
		40000	1	1	1
		450000	1	1	1
	SAEW Average	243333	1	1	1
	Standard Error	118369	0	0	0
	DW	130000	290000	250000	380000
		220000	340000	280000	430000
		430000	145000	190000	90000
	DW Average	260000	258333	240000	300000
	Standard Error	88881.9	58476	26457.5	105987
	Log SAEW	5.3862	0	0	0
	Log DW	5.41497	5.41218	5.38021	5.47712
	Difference	0.0287717	5.41218	5.38021	5.47712
Pseudomonas aeruginosa	Time [sec]	0	15	60	900
NBRC 13275	SAEW	750000	1	1	1
		560000	1	1	1
		920000	1	1	1
	SAEW Average	743333	1	1	1
	Standard Error	103976	0	0	0
	DW	590000	650000	780000	650000
		810000	740000	640000	720000
		940000	920000	860000	730000
	DW Average	780000	770000	760000	700000
	Standard Error	102144	79372.5	64291	25166.1
	Log SAEW	5.87118	0	0	0
	Log DW	5.89209	5.88649	5.88081	5.8451
	Difference	0.020911	5.88649	5.88081	5.8451
Salmonella enterica subsp. enterica	Time [sec]	0	15	60	900
NBRC 3313	SAEW	1500000	1	1	1
		1200000	1	1	1
		600000	1	1	1
	SAEW Average	1100000	1	1	1
	Standard Error	264575	0	0	0
	DW	1800000	1500000	1800000	1800000
		1300000	1900000	2100000	1600000
		500000	600000	400000	1100000
	DW Average	1200000	1.33333e+06	1.43333e+06	1500000
	Standard Error	378594	384419	523874	208167
	Log SAEW	6.04139	0	0	0
	Log DW	6.07918	6.12494	6.15635	6.17609
	Difference	0.0377886	6.12494	6.15635	6.17609
Staphylococcus aureus subsp. aureus	Time [sec]	0	15	60	900
NBRC 12732	SAEW	190000	1	1	1
		200000	1	1	1
		150000	1	1	1
	SAEW Average	180000	1	1	1
	Standard Error	15275.3	0	0	0
	DW	220000	160000	170000	120000
		170000	230000	190000	150000
		150000	180000	200000	180000
	DW Average	180000	190000	186667	150000
	Standard Error	20816.7	20816.7	8819.17	17320.5
	Log SAEW	5.25527	0	0	0
	Log DW	5.25527	5.27875	5.27107	5.17609
	Difference	0	5.27875	5.27107	5.17609
Cladosporium cladosporioides	Time [sec]	0	15	60	900
NBRC 6348	SAEW	320000	52000	1	1
		250000	89000	1	1
		420000	42000	1	1
	SAEW Average	330000	61000	1	1
	Standard Error	49328.8	14294.5	0	0
	DW	260000	290000	270000	610000
		400000	310000	330000	520000
		330000	390000	390000	430000
	DW Average	330000	330000	330000	520000
	Standard Error	40414.5	30550.5	34641	51961.5
	Log SAEW	5.51851	4.78533	0	0
	Log DW	5.51851	5.51851	5.51851	5.716
	Difference	0	0.733184	5.51851	5.716
Staphylococcus epidermidis	Time [sec]	0	15	60	900
NBRC 12993	SAEW	190000	1	1	1
		290000	1	1	1
		240000	1	1	1
	SAEW Average	240000	1	1	1
	Standard Error	28867.5	0	0	0
	DW	110000	190000	290000	240000
		280000	410000	190000	330000
		230000	190000	260000	400000
	DW Average	206667	263333	246667	323333
	Standard Error	50442.5	73333.3	29627.3	46308.1
	Log SAEW	5.38021	0	0	0
	Log DW	5.31527	5.42051	5.39211	5.50965
	Difference	-0.0649408	5.42051	5.39211	5.50965
Indoor Spraying (Fig. 2)
Unit: CFU/100 L air
Control	Time [min]	0	10	20	30	40
	Measurement 1	3800	2070	1180	870	660
	Measurement 2	4000	1880	870	540	265
	Measurement 3	1530	1060	650	240	170
	Control Average	3110	1670	900	550	365
	Standard Error	792.107	309.892	153.731	181.934	150.028
Distilled Water	Time [min]	0	10	20	30	40
	Measurement 1	3390	1360	270	260	285
	Measurement 2	2010	1940	345	105	245
	Measurement 3	3780	570	660	277	250
	DW Average	3060	1290	425	214	260
	Standard Error	536.936	397.031	119.478	54.7205	12.5831
SAEW	Time [min]	0	10	20	30	40
	Measurement 1	2800	490	1	1	1
	Measurement 2	2430	215	1	1	1
	Measurement 3	2840	615	1	1	1
	SAEW Average	2690	440	1	1	1
	Standard Error	130.512	118.145	0	0	0
Summary	Time [min]	0	10	20	30	40
	Control	3.49276	3.22272	2.95424	2.74036	2.56229
	Distilled Water	3.48572	3.11059	2.62839	2.33041	2.41497
	SAEW	3.42975	2.64345	0	0	0
Difference	Time [min]	0	10	20	30	40
	Control	0	0.270044	0.538518	0.752398	0.930468
	Distilled Water	0	0.375132	0.857332	1.15531	1.07075
	SAEW	0	0.7863	3.42975	3.42975	3.42975
Humidity Change (Fig. 3)	Time [min]	0	10	20	30	40
Unit: %	Control	40	41	42	42	42
	Distilled Water	40	49	56	67	75
	SAEW	42	51	59	68	77
